# Supplementary material for: First Report and Molecular Characterization of Umbra-like Virus on Ficus carica Caprifig Trees in Crimea
Source: Plants (Basel). 2024 Aug 14;13(16):2262. doi: 10.3390/plants13162262 (PMC11359341; doi:10.3390/plants13162262)
Supplement: Supplementary file 1 [file plants-13-02262-s001.zip]

Archive with 1 entries (1 files):
- plants-3086954-supplementary.pdf
